# Supplementary material for: A study on fresh product supply chain management decisions considering subsidies and different transaction contracts
Source: PLoS One. 2025 May 29;20(5):e0322800. doi: 10.1371/journal.pone.0322800 (PMC12122046; doi:10.1371/journal.pone.0322800)
Supplement: S1 Table — (XLSX) [file pone.0322800.s006.xlsx]

## Sheet: Table1
Table 1 Symbol description
Symbol	Description
p	Unit sales price of fresh product.
w	Unit wholesale price of fresh product.
τ	Freshness preservation effort.
γ	Cost-sharing ratio.
χ	Revenue-sharing ratio.
F	Transfer payment fee
λ	Degree of risk aversion.
z	Government subsidy coefficient, 0<z<1
t	The moment when a fresh product is in the middle of the sales cycle T.
T	Fresh product lifecycle.
θ0	Initial freshness of fresh product
φ0	Fresh product freshness decay extremes.
η	Parameters of the effect of freshness effort on rawness.
k	Freshness effort cost factor.
a	Market-based demand.
b	Consumer price sensitivity factor.
l	Freshness sensitivity factor
ε	Demand stochastic perturbation factor
πi	Revenue function
