# Supplementary material for: A study on fresh product supply chain management decisions considering subsidies and different transaction contracts
Source: PLoS One. 2025 May 29;20(5):e0322800. doi: 10.1371/journal.pone.0322800 (PMC12122046; doi:10.1371/journal.pone.0322800)
Supplement: S2 Table — (XLSX) [file pone.0322800.s007.xlsx]

## Sheet: Table 2
Table 2. Table of Values of Relevant Parameters
Parameter	a	b	l	θ0	φ0	T	t	η	k	δ2
Value	2000	0.5	0.5	0.85	0.8	5	1	0.2	150	1
