# Supplementary material for: A study on fresh product supply chain management decisions considering subsidies and different transaction contracts
Source: PLoS One. 2025 May 29;20(5):e0322800. doi: 10.1371/journal.pone.0322800 (PMC12122046; doi:10.1371/journal.pone.0322800)
Supplement: S3 Table — (XLSX) [file pone.0322800.s008.xlsx]

## Sheet: Table3
Table 3. When z=0.2 , Effect of λ,γ,χ on Supply Chain Decisions
Contracts		λ	w	τ	p	F
PF		0.2	1111.36	0.4631	2556.14	-
		0.4	769.4	0.3206	2385.14	-
		0.6	588.363	0.2452	2296.61	-
CB	γ=0.2	0.2	1111.37	0.5788	2556.15	-
		0.4	769.403	0.4007	2385.15	-
		0.6	588.365	0.3064	2294.62	-
	γ=0.5	0.2	1111.39	0.9262	2556.2	-
		0.4	769.413	0.6412	2385.18	-
		0.6	588.37	0.4903	2294.64	-
	γ=0.8	0.2	1111.47	2.3156	2556.37	-
		0.4	769.45	1.603	2385.29	-
		0.6	588.392	1.2258	2294.73	-
SY	χ=0.1	0.2	887.285	0.4985	2493.39	-
		0.4	562.531	0.3482	2312.96	-
		0.6	388.275	0.2675	2216.14	-
	χ=0.2	0.2	678.193	0.5385	2424.33	-
		0.4	373.125	0.3796	2233.65	-
		0.6	207.078	0.2931	2129.86	-
	χ=0.3	0.2	486.388	0.5837	2347.89	-
		0.4	203.835	0.4155	2146.05	-
		0.6	47.6885	0.3226	2034.5	-
PZ		0.2	0	1.6672	2000.58	957467
		0.4	0	1.6672	2000.58	695842
		0.6	0	1.6672	2000.58	545503
