# Supplementary material for: A study on fresh product supply chain management decisions considering subsidies and different transaction contracts
Source: PLoS One. 2025 May 29;20(5):e0322800. doi: 10.1371/journal.pone.0322800 (PMC12122046; doi:10.1371/journal.pone.0322800)
Supplement: S4 Table — (XLSX) [file pone.0322800.s009.xlsx]

## Sheet: Table4
Table4. When z=0.5 , Effect of λ,γ,χ on Supply Chain Decisions
Contracts		λ	w	τ	p	F
PF		0.2	1111.38	0.7409	2556.17	-
		0.4	769.408	0.5129	2385.16	-
		0.6	588.367	0.3922	2294.63	-
CB	γ=0.2	0.2	1111.39	0.9262	2556.2	-
		0.4	769.413	0.6412	2385.18	-
		0.6	588.37	0.4903	2294.64	-
	γ=0.5	0.2	1111.42	1.4819	2556.27	-
		0.4	769.428	1.0259	2385.23	-
		0.6	588.379	0.7845	2294.68	-
	γ=0.8	0.2	1111.54	3.7052	2556.55	-
		0.4	769.487	2.565	2385.41	-
		0.6	588.413	1.9614	2294.81	-
SY	χ=0.1	0.2	887.298	0.7976	2493.43	-
		0.4	562.537	0.5571	2312.99	-
		0.6	388.278	0.428	2216.16	-
	χ=0.2	0.2	678.204	0.8615	2424.37	-
		0.4	373.13	0.6073	2233.68	-
		0.6	207.08	0.4689	2129.88	-
	χ=0.3	0.2	486.397	0.9339	2347.93	-
		0.4	203.837	0.6648	2146.07	-
		0.6	47.689	0.5161	2034.52	-
PZ		0.2	0	2.6676	2000.68	957638
		0.4	0	2.6676	2000.68	696017
		0.6	0	2.6676	2000.68	545682
