# Supplementary material for: A study on fresh product supply chain management decisions considering subsidies and different transaction contracts
Source: PLoS One. 2025 May 29;20(5):e0322800. doi: 10.1371/journal.pone.0322800 (PMC12122046; doi:10.1371/journal.pone.0322800)
Supplement: S5 Table — (XLSX) [file pone.0322800.s010.xlsx]

## Sheet: Table5
Table5. When z=0.8 , Effect of λ,γ,χ on Supply Chain Decisions
Contracts		λ	w	τ	p	F
PF		0.2	1111.44	1.8524	2556.31	-
		0.4	769.437	1.2824	2385.26	-
		0.6	588.384	0.9806	2294.7	-
CB	γ=0.2	0.2	1111.47	2.3156	2556.37	-
		0.4	769.45	1.603	2385.29	-
		0.6	588.392	1.2258	2294.73	-
	γ=0.5	0.2	1111.54	3.7052	2556.55	-
		0.4	769.487	2.565	2385.41	-
		0.6	588.413	1.9614	2294.81	-
	γ=0.8	0.2	1111.85	9.2654	2557.26	-
		0.4	769.635	6.4136	2385.87	-
		0.6	588.5	4.9042	2295.15	-
SY	χ=0.1	0.2	887.351	1.9942	2493.58	-
		0.4	562.56	1.3928	2313.08	-
		0.6	388.29	1.07	2216.23	-
	χ=0.2	0.2	678.248	2.154	2424.53	-
		0.4	373.147	1.5183	2233.78	-
		0.6	207.087	1.1724	2129.96	-
	χ=0.3	0.2	486.431	2.335	2348.09	-
		0.4	203.847	1.6622	2146.18	-
		0.6	47.6908	1.2903	2034.6	-
PZ		0.2	0	6.6703	2001.08	958323
		0.4	0	6.6703	2001.08	696718
		0.6	0	6.6703	2001.08	546397
