# Supplementary material for: A study on fresh product supply chain management decisions considering subsidies and different transaction contracts
Source: PLoS One. 2025 May 29;20(5):e0322800. doi: 10.1371/journal.pone.0322800 (PMC12122046; doi:10.1371/journal.pone.0322800)
Supplement: S6 Table — (XLSX) [file pone.0322800.s011.xlsx]

## Sheet: Table6
Table 6. The Relationship between λ,z and U(πS)
	λ=0,z=0	λ=0.8,z=0	λ=0,z=0.8	λ=0.8,z=0.8
	1000440	238195	1000580	238202
	1000480	238196	1000740	238212
	1177000	316388	1177180	316402
	1500710	448138	1501110	448573
