# Supplementary material for: A study on fresh product supply chain management decisions considering subsidies and different transaction contracts
Source: PLoS One. 2025 May 29;20(5):e0322800. doi: 10.1371/journal.pone.0322800 (PMC12122046; doi:10.1371/journal.pone.0322800)
Supplement: S7 Table — (XLSX) [file pone.0322800.s012.xlsx]

## Sheet: Table7
Table 7. The Relationship between λ,z and U(πR)
	λ=0,z=0	λ=0.8,z=0	λ=0,z=0.8	λ=0.8,z=0.8
	500238	1552810	500371	1552910
	500205	1552830	500204	1553020
	484665	1452460	484817	1452580
	500238	1552810	500371	1552910
