# Supplementary material for: A study on fresh product supply chain management decisions considering subsidies and different transaction contracts
Source: PLoS One. 2025 May 29;20(5):e0322800. doi: 10.1371/journal.pone.0322800 (PMC12122046; doi:10.1371/journal.pone.0322800)
Supplement: S8 Table — (XLSX) [file pone.0322800.s013.xlsx]

## Sheet: Table8
Table 8. The Relationship between λ,z and U(πO)
	λ=0,z=0	λ=0.8,z=0	λ=0,z=0.8	λ=0.8,z=0.8
	1500680	1791010	1500950	1791110
	1500680	1791030	1500950	1791230
	1661660	1768840	1662000	1768980
	2000950	2000950	2001490	2001490
